# Supplementary material for: Trends of Antibiotic Resistance Patterns and Bacteriological Profiles of Pathogens Associated with Genitourinary Infections in Secondary Healthcare Facilities in the Volta Region of Ghana
Source: Pathogens. 2025 Jul 15;14(7):696. doi: 10.3390/pathogens14070696 (PMC12300375; doi:10.3390/pathogens14070696)
Supplement: Supplementary file 1 [file pathogens-14-00696-s001.zip]

Archive with 1 entries (1 files):
- pathogens-3689725-supplementary.pdf
